# Supplementary material for: FABP4 Is an Indispensable Factor for Regulating Cellular Metabolic Functions of the Human Retinal Choroid
Source: Bioengineering (Basel). 2024 Jun 7;11(6):584. doi: 10.3390/bioengineering11060584 (PMC11200562; doi:10.3390/bioengineering11060584)
Supplement: Supplementary file 1 [file bioengineering-11-00584-s001.zip]

Archive with 2 entries (2 files):
- Supplemental/FABP4 RNA DEG tableS2.xlsx
- Supplemental/S1primer.xlsx
