# Supplementary material for: FABP4 Is an Indispensable Factor for Regulating Cellular Metabolic Functions of the Human Retinal Choroid
Source: Bioengineering (Basel). 2024 Jun 7;11(6):584. doi: 10.3390/bioengineering11060584 (PMC11200562; doi:10.3390/bioengineering11060584)
Supplement: Supplementary file 1 [file bioengineering-11-00584-s001.zip › Supplemental/FABP4 RNA DEG tableS2.xlsx]

## Sheet: FABP down
GeneID	baseMean	log2FoldChange(B/A)	lfcSE	stat	pvalue	padj	chr	start	end	strand	gene_sym	gene_biotype	Description	EntrezGeneID	Cellular_Component_ID	Cellular_Component_Term	Molecular_Function_ID	Molecular_Function_Term	Biological_Process_ID	Biological_Process_Term	HOCF1	HOCF2	HOCF3	HOCF4	HOCF5	HOCF6	HOCF7H	HOCF8H	HOCF9H	HOCF10H	HOCF11H	HOCF12H
ENSG00000149506	1.87296	-3.82708	1.35331	-2.82795	0.00468475	0.997927	chr11	60867542	60875693	+	ZP1	protein_coding	The zona pellucida is an extracellular matrix that surrounds the oocyte and early embryo. It is composed primarily of three or four glycoproteins with various functions during fertilization and preimplantation development. The protein encoded by this gene ensures the structural integrity of the zona pellucida. Mutations in this gene are a cause of oocyte maturation defect and infertility. [provid…	22917	GO:0005576, GO:0005886, GO:0035805, GO:0035805, GO:0062023	extracellular region, plasma membrane, egg coat, egg coat, collagen-containing extracellular matrix	GO:0005515, GO:0032190, GO:0035804, GO:0035804	protein binding, acrosin binding, structural constituent of egg coat, structural constituent of egg coat	GO:0007339, GO:0060468	binding of sperm to zona pellucida, prevention of polyspermy	0.973715	15.5638	1.01681	0.830957	0	3.19118	0	0.899123	0	0	0	0
ENSG00000234817	1.27076	-3.81821	1.31972	-2.89319	0.00381347	0.997927	chr6	4136072	4157385	+	ECI2-DT	lncRNA		100507506							1.94743	3.33509	0	3.32383	5.57898	1.06373	0	0	0	0	0	0
ENSG00000265646	2.37692	-3.67309	1.06046	-3.46369	0.000532816	0.997927	chr17	27082690	27084036	-	TUFMP1	processed_pseudogene		645668							4.86857	3.33509	2.03361	6.64766	3.34739	6.38236	0	0	0	1.90839	0	0
ENSG00000287502	1.37994	-3.3899	1.34008	-2.52962	0.0114187	0.997927	chr3	57555581	57556054	-		lncRNA									9.73715	1.1117	2.03361	1.66191	1.1158	0	0	0.899123	0	0	0	0
ENSG00000258591	0.934304	-3.37519	1.52477	-2.21358	0.0268579	0.997927	chr14	39108342	39108707	+	PPIAP4	processed_pseudogene									1.94743	0	0	1.66191	3.34739	4.25491	0	0	0	0	0	0
ENSG00000126246	1.34923	-3.34158	1.2614	-2.64909	0.00807083	0.997927	chr19	35738801	35742453	-	IGFLR1	protein_coding	Located in plasma membrane. [provided by Alliance of Genome Resources, Apr 2022]	79713	GO:0005654, GO:0005886, GO:0005886	nucleoplasm, plasma membrane, plasma membrane	GO:0005515	protein binding			3.89486	0	1.01681	1.66191	4.46319	4.25491	0	0.899123	0	0	0	0
ENSG00000230613	1.82048	-3.25128	1.13158	-2.87322	0.00406311	0.997927	chr20	31567707	31573263	-	HM13-AS1	lncRNA		100874042							1.94743	5.55848	1.01681	4.98574	1.1158	5.31864	0	0	0	0.954194	0.948677	0
ENSG00000205334	0.849679	-3.23709	1.45807	-2.22012	0.0264107	0.997927	chr2	27705786	27716738	-	LINC01460	lncRNA		100129995							0.973715	0	2.03361	1.66191	4.46319	1.06373	0	0	0	0	0	0
ENSG00000254928	1.25266	-3.21477	1.2707	-2.52992	0.0114089	0.997927	chr11	74455348	74456825	+		lncRNA									0.973715	3.33509	2.03361	3.32383	0	4.25491	0	0	1.11071	0	0	0
ENSG00000287408	1.21111	-3.16423	1.38488	-2.28484	0.0223219	0.997927	chr15	79331591	79337277	-		lncRNA									4.86857	3.33509	2.03361	0	3.34739	0	0	0	0	0	0.948677	0
ENSG00000199753	1.18678	-3.14548	1.54968	-2.02976	0.0423806	0.997927	chr17	64146083	64146152	+	SNORD104	snoRNA		692227	GO:0005730	nucleolus			GO:0006396	RNA processing	6.816	3.33509	0	0	0	3.19118	0	0.899123	0	0	0	0
ENSG00000270679	1.17308	-3.11279	1.26857	-2.45378	0.0141363	0.997927	chr19	44290081	44290911	+		processed_pseudogene									3.89486	0	3.05042	1.66191	2.23159	2.12745	0	0	1.11071	0	0	0
ENSG00000279518	1.62709	-3.06548	1.3601	-2.25387	0.0242044	0.997927	chr8	134783694	134785879	-		TEC									0.973715	3.33509	0	1.66191	0	11.701	0	0.899123	0	0.954194	0	0
ENSG00000276174	1.12589	-3.06262	1.42629	-2.14726	0.0317724	0.997927	chr18	42052705	42053030	+		lncRNA									1.94743	4.44679	0	4.98574	0	1.06373	1.06702	0	0	0	0	0
ENSG00000239920	0.744515	-3.05806	1.38487	-2.20819	0.0272312	0.997927	chr11	5254392	5678434	-		protein_coding			GO:0005737, GO:0005829, GO:0005654	cytoplasm, cytosol, nucleoplasm	GO:0042803, GO:0019901, GO:0061630	protein homodimerization activity, protein kinase binding, ubiquitin protein ligase activity	GO:0045087, GO:0010508, GO:0043123, GO:0051092, GO:0000209, GO:0016567, GO:0010468, GO:0032880, GO:0046596	innate immune response, positive regulation of autophagy, positive regulation of I-kappaB kinase/NF-kappaB signaling, positive regulation of NF-kappaB transcription factor activity, protein polyubiquitination, protein ubiquitination, regulation of gene expression, regulation of protein localization, regulation of viral entry into host cell	1.94743	1.1117	2.03361	1.66191	1.1158	1.06373	0	0	0	0	0	0
ENSG00000172460	1.14718	-3.05707	1.40677	-2.17312	0.0297715	0.997927	chr16	2839568	2842744	-	PRSS30P	lncRNA									0	2.22339	0	1.66191	5.57898	3.19118	0	0	1.11071	0	0	0
ENSG00000264176	1.095	-3.0259	1.4175	-2.13468	0.0327872	0.997927	chr17	10716002	10716511	-	MAGOH2P	transcribed_processed_pseudogene									1.94743	0	2.03361	5.8167	2.23159	0	0	0	1.11071	0	0	0
ENSG00000253366	5.2089	-3.02032	0.84044	-3.59374	0.000325968	0.997927	chr5	70751184	70795914	+	GUSBP16	unprocessed_pseudogene									15.5794	20.0105	2.03361	0.830957	4.46319	12.7647	1.06702	0.899123	1.11071	0	2.84603	0.901435
ENSG00000267940	1.09867	-3.00476	1.3245	-2.2686	0.0232926	0.997927	chr11	6201901	6203253	-		lncRNA									0.973715	3.33509	1.01681	2.49287	0	4.25491	0	0	1.11071	0	0	0
ENSG00000258534	2.18221	-3.00038	1.22109	-2.45713	0.0140053	0.997927	chr14	103854366	103880111	-		lncRNA									10.7109	4.44679	1.01681	0.830957	0	6.38236	0	0	0	0	1.89735	0.901435
ENSG00000235568	1.52018	-2.959	1.28103	-2.30985	0.0208965	0.997927	chr22	42380407	42432403	-	NFAM1	protein_coding	The protein encoded by this gene is a type I membrane receptor that activates cytokine gene promoters such as the IL-13 and TNF-alpha promoters. The encoded protein contains an immunoreceptor tyrosine-based activation motif (ITAM) and is thought to regulate the signaling and development of B-cells. [provided by RefSeq, Jul 2008].	150372	GO:0016021	integral component of membrane	GO:0004888	transmembrane signaling receptor activity	GO:0050861, GO:0001819, GO:0045577	positive regulation of B cell receptor signaling pathway, positive regulation of cytokine production, regulation of B cell differentiation	0	0	3.05042	2.49287	4.46319	6.38236	0	0.899123	0	0.954194	0	0
ENSG00000275954	1.53821	-2.95005	1.43832	-2.05104	0.0402632	0.997927	chr17	36428618	36439566	-	TBC1D3F	protein_coding	Predicted to enable GTPase activator activity. Predicted to be involved in activation of GTPase activity and intracellular protein transport. Predicted to be located in plasma membrane. [provided by Alliance of Genome Resources, Apr 2022]	84218	GO:0005886	plasma membrane	GO:0005096, GO:0005515	GTPase activator activity, protein binding	GO:0090630	activation of GTPase activity	8.76343	0	0	0.830957	5.57898	1.06373	0	0	2.22142	0	0	0
ENSG00000240463	1.03224	-2.94926	1.44181	-2.04554	0.040802	0.997927	chr14	34568689	34569129	-	RPS19P3	processed_pseudogene									4.86857	0	0	3.32383	2.23159	1.06373	0	0.899123	0	0	0	0
ENSG00000244073	0.695358	-2.93762	1.44897	-2.02738	0.0426234	0.997927	chr5	37085056	37085852	+	RPS4XP6	processed_pseudogene		391777							0.973715	1.1117	1.01681	0.830957	3.34739	1.06373	0	0	0	0	0	0
ENSG00000163435	1.03795	-2.92366	1.47197	-1.98622	0.0470085	0.997927	chr1	202007945	202017183	+	ELF3	protein_coding	Enables DNA-binding transcription activator activity, RNA polymerase II-specific and sequence-specific double-stranded DNA binding activity. Involved in inflammatory response; negative regulation of transcription, DNA-templated; and positive regulation of transcription by RNA polymerase II. Located in Golgi apparatus; cytosol; and nucleoplasm. [provided by Alliance of Genome Resources, Apr 2022]	1999	GO:0005829, GO:0005654	cytosol, nucleoplasm	GO:0003700, GO:0043565	DNA-binding transcription factor activity, sequence-specific DNA binding	GO:0030855, GO:0006954, GO:0006366	epithelial cell differentiation, inflammatory response, transcription by RNA polymerase II	1.94743	0	2.03361	0.830957	6.69478	0	0	0	0	0	0.948677	0
ENSG00000262372	1.03682	-2.92307	1.32688	-2.20296	0.0275975	0.997927	chr17	46035313	46035770	+		lncRNA									1.94743	2.22339	0	0.830957	3.34739	3.19118	0	0	0	0	0	0.901435
ENSG00000277561	2.05842	-2.90608	1.21764	-2.38664	0.0170031	0.997927	chr15	22606022	22617854	-	GOLGA8IP	transcribed_unprocessed_pseudogene									3.89486	2.22339	0	2.49287	12.2738	1.06373	0	1.79825	0	0.954194	0	0
ENSG00000267838	0.996548	-2.90494	1.4692	-1.97723	0.0480157	0.997927	chr19	54438665	54439544	-		lncRNA									1.94743	0	0	5.8167	2.23159	1.06373	0	0.899123	0	0	0	0
ENSG00000234383	1.40411	-2.84285	1.17723	-2.41487	0.015741	0.997927	chr1	68161761	68163090	-	CTBP2P8	processed_pseudogene									1.94743	3.33509	2.03361	3.32383	3.34739	1.06373	0	1.79825	0	0	0	0
ENSG00000143858	1.38665	-2.79203	1.19893	-2.32876	0.0198715	0.997927	chr1	202590596	202710454	-	SYT2	protein_coding	Exhibits calcium-dependent phospholipid and inositol polyphosphate binding properties (By similarity). May have a regulatory role in the membrane interactions during trafficking of synaptic vesicles at the active zone of the synapse (By similarity). Plays a role in dendrite formation by melanocytes (PubMed:23999003).	127833	GO:0030424, GO:0042584, GO:0030669, GO:0031045, GO:0070382, GO:0016021, GO:0005886, GO:0030672	axon, chromaffin granule membrane, clathrin-coated endocytic vesicle membrane, dense core granule, exocytic vesicle, integral component of membrane, plasma membrane, synaptic vesicle membrane	GO:0005509, GO:0005544, GO:0030276, GO:0043533, GO:0001786, GO:0000149, GO:0019905	calcium ion binding, calcium-dependent phospholipid binding, clathrin binding, inositol 1,3,4,5 tetrakisphosphate binding, phosphatidylserine binding, SNARE binding, syntaxin binding	GO:0048791, GO:0017156, GO:0030154, GO:0071277, GO:1903861, GO:0017158, GO:0014059, GO:0048488, GO:0016192	calcium ion-regulated exocytosis of neurotransmitter, calcium-ion regulated exocytosis, cell differentiation, cellular response to calcium ion, positive regulation of dendrite extension, regulation of calcium ion-dependent exocytosis, regulation of dopamine secretion, synaptic vesicle endocytosis, vesicle-mediated transport	0.973715	1.1117	3.05042	0.830957	5.57898	3.19118	0	0	0	0.954194	0.948677	0
ENSG00000239636	0.936499	-2.76499	1.35043	-2.04749	0.0406099	0.997927	chr1	35569807	35577779	-	TFAP2E-AS1	lncRNA		105378645							1.94743	2.22339	3.05042	0.830957	2.23159	0	0	0	0	0.954194	0	0
ENSG00000276722	1.25439	-2.64806	1.19134	-2.22276	0.0262322	0.997927	chr20	58842433	58842546	+		misc_RNA									0.973715	1.1117	2.03361	2.49287	4.46319	2.12745	0	0	0	0	0.948677	0.901435
ENSG00000256283	1.78284	-2.64764	1.31908	-2.00718	0.0447302	0.997927	chr12	15255213	15255823	-	METTL8P1	processed_pseudogene									0	6.67018	1.01681	0	3.34739	7.44609	0	0	1.11071	0	0	1.80287
ENSG00000233337	1.74971	-2.63644	1.09821	-2.40067	0.0163649	0.997927	chr1	111437514	111438037	+	UBE2FP3	processed_pseudogene		106480360							0.973715	1.1117	4.06722	3.32383	4.46319	4.25491	0	0.899123	0	0.954194	0.948677	0
ENSG00000225039	1.75601	-2.63342	1.2162	-2.16528	0.030366	0.997927	chr13	30418339	30422251	-	LINC01058	lncRNA									1.94743	6.67018	0	0.830957	7.81058	1.06373	0	0.899123	0	0	0.948677	0.901435
ENSG00000229776	2.74412	-2.56611	1.19466	-2.14799	0.0317146	0.997927	chr6	32032713	32036258	-	C4B-AS1	lncRNA		102060414							2.92114	3.33509	0	17.4501	4.46319	0	0	0	0	2.86258	1.89735	0
ENSG00000176054	3.38385	-2.56056	0.945337	-2.70862	0.00675637	0.997927	chr21	28997613	28998033	-	RPL23P2	processed_pseudogene		54028							0.973715	13.3404	0	7.47862	3.34739	9.57354	2.13404	0	0	1.90839	0.948677	0.901435
ENSG00000226669	1.17455	-2.52909	1.25205	-2.01996	0.0433874	0.997927	chr9	3684076	3689626	-		lncRNA									2.92114	3.33509	1.01681	1.66191	0	3.19118	1.06702	0	0	0	0	0.901435
ENSG00000277991	2.72129	-2.49667	0.948564	-2.63206	0.008487	0.997927	chr21	7669397	7681742	-		lncRNA									10.7109	3.33509	5.08403	0.830957	6.69478	1.06373	2.13404	0.899123	0	0.954194	0.948677	0
ENSG00000212493	1.49415	-2.34576	1.16398	-2.0153	0.0438733	0.997927	chr3	52689248	52689315	+	SNORD19	snoRNA		692089	GO:0005730	nucleolus			GO:0006396	RNA processing	1.94743	2.22339	0	4.15479	4.46319	2.12745	0	0	1.11071	0.954194	0.948677	0
ENSG00000222808	2.97284	-2.30692	0.824852	-2.79677	0.00516166	0.997927	chr17	77152561	77152674	-	RNU4-47P	snRNA		106479579							8.76343	4.44679	2.03361	3.32383	5.57898	5.31864	2.13404	0.899123	2.22142	0.954194	0	0
ENSG00000205584	1.44528	-2.2914	1.15605	-1.98209	0.0474693	0.997927	chr7	72969814	72971727	+	FKBP6P1	unprocessed_pseudogene									1.94743	2.22339	4.06722	0.830957	2.23159	3.19118	0	0	0	0.954194	1.89735	0
ENSG00000261159	1.79853	-2.21839	1.12002	-1.98067	0.0476285	0.997927	chr3	128859716	128860526	-		lncRNA									3.89486	2.22339	1.01681	0	3.34739	7.44609	0	1.79825	0	0.954194	0	0.901435
ENSG00000228146	2.0839	-2.05904	0.934776	-2.2027	0.0276156	0.997927	chr16	3144015	3149963	+	CASP16P	transcribed_unitary_pseudogene									2.92114	2.22339	3.05042	7.47862	2.23159	2.12745	1.06702	0.899123	1.11071	0	1.89735	0
ENSG00000115221	2.93533	-2.0414	0.888377	-2.2979	0.0215676	0.997927	chr2	160099667	160200313	-	ITGB6	protein_coding	Integrin beta	3694	GO:0030054, GO:0005813, GO:0008305, GO:0005654	cell junction, centrosome, integrin complex, nucleoplasm	GO:0005178, GO:0038023	integrin binding, signaling receptor activity	GO:0007160, GO:0007229	cell-matrix adhesion, integrin-mediated signaling pathway	2.92114	1.1117	11.1849	7.47862	3.34739	2.12745	2.13404	2.69737	2.22142	0	0	0
ENSG00000275549	2.93573	-2.00369	0.824067	-2.43146	0.015038	0.997927	chr9	137250219	137253497	-	STPG3-AS1	lncRNA		100129722							5.84229	2.22339	3.05042	4.98574	2.23159	9.57354	2.13404	0	3.33213	0.954194	0	0.901435
ENSG00000138741	2.89146	-1.99084	0.997124	-1.99658	0.0458705	0.997927	chr4	121874481	121952060	-	TRPC3	protein_coding	The protein encoded by this gene is a membrane protein that can form a non-selective channel permeable to calcium and other cations. The encoded protein appears to be induced to form channels by a receptor tyrosine kinase-activated phosphatidylinositol second messenger system and also by depletion of intracellular calcium stores. Two transcript variants encoding different isoforms have been found…	7222	GO:0016021	integral component of membrane	GO:0005262	calcium channel activity	GO:0006816, GO:0007338, GO:0007602, GO:0010524, GO:0033198, GO:0051480, GO:0051592, GO:0070588, GO:0070588, GO:0070588, GO:1903244	calcium ion transport, single fertilization, phototransduction, positive regulation of calcium ion transport into cytosol, response to ATP, regulation of cytosolic calcium ion concentration, response to calcium ion, calcium ion transmembrane transport, calcium ion transmembrane transport, calcium ion transmembrane transport, positive regulation of cardiac muscle hypertrophy in response to stress	1.94743	16.6755	1.01681	2.49287	5.57898	0	0	1.79825	3.33213	0.954194	0	0.901435
ENSG00000213413	3.20732	-1.98975	0.890715	-2.23387	0.0254913	0.997927	chr7	100218241	100221490	+	PVRIG	protein_coding	Cell surface receptor for NECTIN2. May act as a coinhibitory receptor that suppresses T-cell receptor-mediated signals. Following interaction with NECTIN2, inhibits T-cell proliferation. Competes with CD226 for NECTIN2-binding.	79037	GO:0016021, GO:0005886	integral component of membrane, plasma membrane	GO:0019902, GO:0038023	phosphatase binding, signaling receptor activity	GO:0050860	negative regulation of T cell receptor signaling pathway	11.6846	5.55848	0	1.66191	4.46319	7.44609	0	3.59649	2.22142	0.954194	0	0.901435
ENSG00000279058	2.25176	-1.91723	0.924696	-2.07336	0.0381391	0.997927	chr10	46337224	46358714	+	AGAP14P	unprocessed_pseudogene									3.89486	2.22339	2.03361	5.8167	1.1158	6.38236	0	2.69737	0	1.90839	0.948677	0
ENSG00000172771	2.80302	-1.91042	0.879255	-2.17277	0.0297979	0.997927	chr3	129401321	129428651	-	EFCAB12	protein_coding	Predicted to enable calcium ion binding activity. [provided by Alliance of Genome Resources, Apr 2022]	90288			GO:0005509	calcium ion binding			1.94743	10.0053	4.06722	0.830957	1.1158	8.50982	2.13404	0	2.22142	0.954194	0.948677	0.901435
ENSG00000178342	1.95153	-1.89814	0.935246	-2.02956	0.0424017	0.997927	chr18	79797938	79900184	+	KCNG2	protein_coding	Potassium channel subunit. Modulates channel activity by shifting the threshold and the half-maximal activation to more negative values.	26251	GO:0070062, GO:0016021, GO:0005886, GO:0008076	extracellular exosome, integral component of membrane, plasma membrane, voltage-gated potassium channel complex	GO:0005251, GO:0005249	delayed rectifier potassium channel activity, voltage-gated potassium channel activity	GO:0071805, GO:0006813, GO:0051260, GO:0008016, GO:0034765	potassium ion transmembrane transport, potassium ion transport, protein homooligomerization, regulation of heart contraction, regulation of ion transmembrane transport	4.86857	2.22339	3.05042	1.66191	4.46319	2.12745	0	0.899123	2.22142	0.954194	0.948677	0
ENSG00000243849	3.09083	-1.87963	0.835924	-2.24857	0.0245401	0.997927	chr3	113403988	113433992	+	CFAP44-AS1	lncRNA		100874029							4.86857	5.55848	0	6.64766	5.57898	6.38236	1.06702	0	2.22142	3.81678	0.948677	0
ENSG00000234477	2.94734	-1.87399	0.82797	-2.26336	0.0236136	0.997927	chr17	40921430	40975926	+		lncRNA									0.973715	3.33509	5.08403	6.64766	4.46319	7.44609	1.06702	4.49561	0	0.954194	0	0.901435
ENSG00000272622	2.53151	-1.84395	0.922707	-1.99841	0.0456725	0.997927	chr2	226800146	226813741	+		lncRNA									7.78972	2.22339	8.13444	2.49287	1.1158	2.12745	0	1.79825	0	0	3.79471	0.901435
ENSG00000250697	3.5899	-1.76278	0.674454	-2.61365	0.00895818	0.997927	chr5	32888236	33298066	-		lncRNA									9.73715	4.44679	3.05042	4.98574	6.69478	4.25491	2.13404	0.899123	2.22142	0.954194	1.89735	1.80287
ENSG00000213244	3.53387	-1.73416	0.670208	-2.5875	0.00966748	0.997927	chr1	121118195	121118610	-	H3P4	unprocessed_pseudogene									4.86857	6.67018	7.11764	4.15479	4.46319	5.31864	3.20106	2.69737	1.11071	0.954194	0.948677	0.901435
ENSG00000233013	4.0717	-1.70575	0.74807	-2.2802	0.022596	0.997927	chr9	138217068	138253217	+	FAM157B	transcribed_unprocessed_pseudogene									10.7109	1.1117	6.10083	11.6334	7.81058	0	1.06702	1.79825	1.11071	3.81678	1.89735	1.80287
ENSG00000286024	3.32489	-1.62948	0.771934	-2.11091	0.0347802	0.997927	chr19	48807321	48810837	+	LOC105372432	lncRNA		105372432							5.84229	5.55848	0	5.8167	3.34739	9.57354	2.13404	0	1.11071	2.86258	0.948677	2.7043
ENSG00000245248	3.01358	-1.60376	0.782639	-2.04917	0.0404454	0.997927	chr11	119364359	119526664	+	USP2-AS1	lncRNA									3.89486	3.33509	4.06722	1.66191	8.92637	5.31864	2.13404	0	1.11071	3.81678	1.89735	0
ENSG00000259683	4.55876	-1.5847	0.604753	-2.62041	0.00878236	0.997927	chr15	84389729	84395903	+		unprocessed_pseudogene									4.86857	7.78188	2.03361	9.97149	6.69478	9.57354	3.20106	2.69737	2.22142	2.86258	1.89735	0.901435
ENSG00000235590	5.40397	-1.58043	0.624156	-2.53211	0.011338	0.997927	chr20	58818918	58850903	-	GNAS-AS1	lncRNA	This gene produces a paternally-imprinted antisense RNA transcript that helps regulate the GNAS complex locus, which encodes the alpha subunit of the stimulatory G protein. Defects in this gene are a cause of pseudohypoparathyroidism type Ib.[provided by RefSeq, Jun 2010].	149775							15.5794	7.78188	9.15125	4.15479	10.0422	2.12745	2.13404	2.69737	1.11071	1.90839	0.948677	7.21148
ENSG00000287346	4.12235	-1.56626	0.794502	-1.97137	0.0486814	0.997927	chr14	103873148	103880381	+	LOC105370689	lncRNA		105370689							13.632	7.78188	1.01681	4.98574	1.1158	8.50982	0	0	2.22142	0.954194	4.74339	4.50717
ENSG00000287166	3.21229	-1.54725	0.755224	-2.04873	0.0404885	0.997927	chr8	23492170	23494897	+		lncRNA									2.92114	5.55848	7.11764	3.32383	4.46319	5.31864	0	2.69737	4.44283	0	0	2.7043
ENSG00000250892	2.88345	-1.5423	0.747853	-2.06231	0.0391784	0.997927	chr4	201409	205009	-	LOC100288172	unprocessed_pseudogene		100288172							6.816	3.33509	6.10083	4.98574	1.1158	3.19118	1.06702	0.899123	3.33213	1.90839	0.948677	0.901435
ENSG00000286585	3.16507	-1.53295	0.701919	-2.18394	0.0289666	0.997927	chr3	155854752	155863739	+	LOC105374174	lncRNA		105374174							5.84229	3.33509	5.08403	4.15479	4.46319	5.31864	1.06702	1.79825	2.22142	0	3.79471	0.901435
ENSG00000253658	3.98193	-1.51459	0.649089	-2.33341	0.0196266	0.997927	chr8	68880139	69104242	-	LINC01592	lncRNA		100505718							6.816	6.67018	5.08403	4.15479	4.46319	8.50982	1.06702	1.79825	0	2.86258	0.948677	5.40861
ENSG00000276012	3.37411	-1.50057	0.732089	-2.04971	0.0403932	0.997927	chr13	101717564	101723106	+		lncRNA									2.92114	2.22339	3.05042	6.64766	5.57898	9.57354	2.13404	0	0	1.90839	2.84603	3.60574
ENSG00000261136	5.22339	-1.48273	0.73325	-2.02213	0.0431628	0.997927	chr15	39782571	39785617	+	LOC105370941	lncRNA		105370941							20.448	11.117	0	5.8167	5.57898	3.19118	1.06702	3.59649	4.44283	3.81678	0	3.60574
ENSG00000264070	6.76123	-1.46552	0.49268	-2.97459	0.00293381	0.997927	chr17	45585871	45586929	+	DND1P1	processed_pseudogene									10.7109	8.89357	8.13444	5.8167	12.2738	13.8285	6.40212	1.79825	1.11071	3.81678	4.74339	3.60574
ENSG00000232303	4.73561	-1.45368	0.626542	-2.32016	0.0203324	0.997927	chr9	32566148	32567126	-	DFFBP1	processed_pseudogene		100422581							4.86857	6.67018	8.13444	9.14053	5.57898	7.44609	1.06702	0	0	3.81678	3.79471	6.31004
ENSG00000143801	5.05477	-1.42689	0.664027	-2.14884	0.0316468	0.997927	chr1	226870184	226927726	+	PSEN2	protein_coding	Presenilin-2	5664	GO:0005789, GO:0000139, GO:0016021	endoplasmic reticulum membrane, Golgi membrane, integral component of membrane	GO:0042500	aspartic endopeptidase activity, intramembrane cleaving	GO:0042987, GO:0035556, GO:0007219, GO:0016485	amyloid precursor protein catabolic process, intracellular signal transduction, Notch signaling pathway, protein processing	3.89486	3.33509	2.03361	21.6049	6.69478	6.38236	4.26808	1.79825	2.22142	4.77097	0.948677	2.7043
ENSG00000230793	3.27631	-1.41007	0.670881	-2.10182	0.0355693	0.997927	chr13	44594858	44596082	+	SMARCE1P5	processed_pseudogene		400129							4.86857	6.67018	5.08403	3.32383	3.34739	5.31864	1.06702	0.899123	2.22142	2.86258	0.948677	2.7043
ENSG00000162975	3.83538	-1.3805	0.674759	-2.04591	0.0407653	0.997927	chr2	10911934	10914225	+	KCNF1	protein_coding	Putative voltage-gated potassium channel.	3754	GO:0016021, GO:0005886, GO:0008076	integral component of membrane, plasma membrane, voltage-gated potassium channel complex	GO:0005267, GO:0005249	potassium channel activity, voltage-gated potassium channel activity	GO:0071805, GO:0006813, GO:0051260, GO:0034765	potassium ion transmembrane transport, potassium ion transport, protein homooligomerization, regulation of ion transmembrane transport	6.816	10.0053	3.05042	6.64766	5.57898	1.06373	1.06702	0.899123	3.33213	3.81678	2.84603	0.901435
ENSG00000198569	6.3852	-1.3714	0.578631	-2.37008	0.0177842	0.997927	chr9	137230757	137236555	+	SLC34A3	protein_coding	This gene encodes a member of SLC34A transporter family of proteins, and is expressed primarily in the kidney. It is involved in transporting phosphate into cells via sodium cotransport in the renal brush border membrane, and contributes to the maintenance of inorganic phosphate concentration in the kidney. Mutations in this gene are associated with hereditary hypophosphatemic rickets with hyperc…	142680	GO:0031526, GO:0016021	brush border membrane, integral component of membrane	GO:0005436	sodium	GO:0044341	sodium-dependent phosphate transport	11.6846	8.89357	1.01681	9.97149	6.69478	17.0196	1.06702	3.59649	4.44283	7.63355	1.89735	2.7043
ENSG00000184374	9.15306	-1.35139	0.460765	-2.93293	0.00335783	0.997927	chr8	118995452	119108455	+	COLEC10	protein_coding	N-acetylgalactosamine (PubMed:10224141). Acts as a chemoattractant, probably involved in the regulation of cell migration (PubMed:28301481).	10584	GO:0005581, GO:0005737, GO:0005576, GO:0005615, GO:0005794	collagen trimer, cytoplasm, extracellular region, extracellular space, Golgi apparatus	GO:0042056, GO:0005537	chemoattractant activity, mannose binding	GO:1904888	cranial skeletal system development	9.73715	23.3456	10.1681	16.6191	10.0422	8.50982	5.3351	2.69737	12.2178	2.86258	3.79471	4.50717
ENSG00000281501	4.02291	-1.34029	0.646336	-2.07367	0.0381099	0.997927	chr4	25160641	25201440	+	SEPSECS-AS1	lncRNA									9.73715	8.89357	1.01681	4.15479	4.46319	6.38236	3.20106	1.79825	1.11071	3.81678	1.89735	1.80287
ENSG00000049089	7.2792	-1.33626	0.481861	-2.77312	0.00555217	0.997927	chr1	40300489	40317813	-	COL9A2	protein_coding	This gene encodes one of the three alpha chains of type IX collagen, the major collagen component of hyaline cartilage. Type IX collagen, a heterotrimeric molecule, is usually found in tissues containing type II collagen, a fibrillar collagen. This chain is unusual in that, unlike the other two type IX alpha chains, it contains a covalently attached glycosaminoglycan side chain. Mutations in this…	1298	GO:0005576, GO:0005594, GO:0005615, GO:0005788, GO:0062023, GO:0062023	extracellular region, collagen type IX trimer, extracellular space, endoplasmic reticulum lumen, collagen-containing extracellular matrix, collagen-containing extracellular matrix	GO:0005515, GO:0030020, GO:0030020, GO:0030020, GO:0042803	protein binding, extracellular matrix structural constituent conferring tensile strength, extracellular matrix structural constituent conferring tensile strength, extracellular matrix structural constituent conferring tensile strength, protein homodimerization activity	GO:0001501, GO:0030198	skeletal system development, extracellular matrix organization	8.76343	12.2287	8.13444	9.97149	12.2738	11.701	0	6.29386	1.11071	5.72516	6.64074	4.50717
ENSG00000285646	3.91558	-1.32805	0.646814	-2.05322	0.0400512	0.997927	chr1	11907940	11914298	+		lncRNA									4.86857	2.22339	9.15125	6.64766	3.34739	7.44609	2.13404	2.69737	0	4.77097	1.89735	1.80287
ENSG00000089199	7.24953	-1.31551	0.486631	-2.70329	0.00686569	0.997927	chr20	5911510	5925353	+	CHGB	protein_coding	This gene encodes a tyrosine-sulfated secretory protein abundant in peptidergic endocrine cells and neurons. This protein may serve as a precursor for regulatory peptides. [provided by RefSeq, Jan 2009].	1114	GO:0005576, GO:0030141	extracellular region, secretory granule	GO:0005179, GO:0005515	hormone activity, protein binding	GO:0007165	signal transduction	6.816	8.89357	7.11764	17.4501	12.2738	9.57354	6.40212	5.39474	0	4.77097	3.79471	4.50717
ENSG00000214140	4.50012	-1.30299	0.629206	-2.07086	0.0383723	0.997927	chr17	76527586	76553578	+	PRCD	protein_coding	Involved in vision.	768206	GO:0005737, GO:0005783, GO:0005576, GO:0005794, GO:0042622	cytoplasm, endoplasmic reticulum, extracellular region, Golgi apparatus, photoreceptor outer segment membrane	GO:0002046	opsin binding	GO:0050896, GO:0007601	response to stimulus, visual perception	12.6583	4.44679	5.08403	3.32383	3.34739	9.57354	3.20106	2.69737	2.22142	0	4.74339	2.7043
ENSG00000168062	6.68069	-1.29354	0.491288	-2.63295	0.00846472	0.997927	chr11	64987945	64997018	-	BATF2	protein_coding	Predicted to enable DNA-binding transcription factor activity, RNA polymerase II-specific and RNA polymerase II cis-regulatory region sequence-specific DNA binding activity. Predicted to be involved in defense response to protozoan; myeloid dendritic cell differentiation; and regulation of transcription by RNA polymerase II. Predicted to be part of chromatin. Predicted to be active in nucleus. [p…	116071	GO:0000785, GO:0005634, GO:0005634, GO:0090575	chromatin, nucleus, nucleus, RNA polymerase II transcription regulator complex	GO:0003677, GO:0003700	DNA binding, DNA-binding transcription factor activity	GO:0006357	regulation of transcription by RNA polymerase II	12.6583	13.3404	5.08403	11.6334	8.92637	5.31864	3.20106	1.79825	3.33213	4.77097	3.79471	6.31004
ENSG00000143375	5.3717	-1.29253	0.559557	-2.30991	0.020893	0.997927	chr1	151510510	151538692	+	CGN	protein_coding	Enables cadherin binding activity. Predicted to act upstream of or within bicellular tight junction assembly; epithelial cell morphogenesis; and microtubule cytoskeleton organization. Located in bicellular tight junction and plasma membrane. [provided by Alliance of Genome Resources, Apr 2022]	57530	GO:0030054, GO:0005886	cell junction, plasma membrane	GO:0003779, GO:0005515, GO:0008017, GO:0045296	actin binding, protein binding, microtubule binding, cadherin binding	GO:0000226, GO:0008150	microtubule cytoskeleton organization, biological_process	9.73715	4.44679	5.08403	10.8024	11.158	4.25491	4.26808	4.49561	5.55354	1.90839	0.948677	1.80287
ENSG00000267009	6.13356	-1.27212	0.558383	-2.27823	0.0227131	0.997927	chr17	68413623	68524949	+		lncRNA									7.78972	20.0105	3.05042	8.30957	3.34739	9.57354	5.3351	3.59649	2.22142	4.77097	3.79471	1.80287
ENSG00000251173	3.57166	-1.2708	0.636078	-1.99787	0.0457313	0.997927	chr4	41220074	41256727	-	UCHL1-DT	lncRNA		101410542							5.84229	3.33509	5.08403	4.15479	6.69478	5.31864	0	2.69737	2.22142	2.86258	2.84603	1.80287
ENSG00000286034	5.32166	-1.18402	0.557068	-2.12545	0.0335492	0.997927	chr8	128323131	128388636	+		lncRNA									7.78972	10.0053	12.2017	6.64766	4.46319	3.19118	5.3351	5.39474	2.22142	2.86258	2.84603	0.901435
ENSG00000281371	8.64303	-1.14915	0.499675	-2.29979	0.02146	0.997927	chrX	15785716	15787589	-	INE2	lncRNA		8551							8.76343	23.3456	3.05042	8.30957	12.2738	15.9559	1.06702	7.19298	7.77496	7.63355	4.74339	3.60574
ENSG00000158423	6.28212	-1.08951	0.546598	-1.99325	0.0462338	0.997927	chrX	53422690	53431120	+	RIBC1	protein_coding		158787			GO:0005515	protein binding			5.84229	11.117	3.05042	6.64766	10.0422	14.8922	3.20106	1.79825	2.22142	2.86258	3.79471	9.91578
ENSG00000184949	12.6308	-1.07624	0.409563	-2.62778	0.00859443	0.997927	chr22	38578118	38656629	-	FAM227A	protein_coding		646851							16.5532	15.5638	6.10083	20.7739	11.158	32.9755	4.26808	10.7895	4.44283	9.54194	9.48677	9.91578
ENSG00000102886	12.818	-1.07456	0.442413	-2.42886	0.0151464	0.997927	chr16	30104810	30113537	-	GDPD3	protein_coding	Enables phosphoric diester hydrolase activity. Involved in N-acylethanolamine metabolic process. Located in endoplasmic reticulum. [provided by Alliance of Genome Resources, Apr 2022]	79153	GO:0005783, GO:0005789, GO:0005789, GO:0048471, GO:0070062	endoplasmic reticulum, endoplasmic reticulum membrane, endoplasmic reticulum membrane, perinuclear region of cytoplasm, extracellular exosome	GO:0004622, GO:0008081, GO:0008081, GO:0046872	lysophospholipase activity, phosphoric diester hydrolase activity, phosphoric diester hydrolase activity, metal ion binding	GO:0034638, GO:0046475, GO:0070291	phosphatidylcholine catabolic process, glycerophospholipid catabolic process, N-acylethanolamine metabolic process	19.4743	21.1222	3.05042	20.7739	11.158	28.7206	9.60317	11.6886	6.66425	12.4045	2.84603	6.31004
ENSG00000226029	8.97039	-1.05163	0.460441	-2.28397	0.022373	0.997927	chr1	16460948	16468481	+	LINC01772	lncRNA		107984921							8.76343	8.89357	11.1849	12.4644	10.0422	21.2745	5.3351	11.6886	6.66425	7.63355	1.89735	1.80287
ENSG00000163467	6.24347	-1.04597	0.501926	-2.08391	0.0371682	0.997927	chr1	156337314	156346995	+	TSACC	protein_coding	Enables chaperone binding activity. Predicted to be active in cytoplasm. [provided by Alliance of Genome Resources, Apr 2022]	128229	GO:0005737	cytoplasm	GO:0051087	chaperone binding			3.89486	8.89357	4.06722	11.6334	14.5054	7.44609	4.26808	2.69737	4.44283	4.77097	3.79471	4.50717
ENSG00000260918	6.70953	-1.02233	0.497054	-2.05678	0.0397073	0.997927	chr4	47431960	47438959	+		lncRNA									7.78972	12.2287	12.2017	7.47862	7.81058	6.38236	7.46913	1.79825	2.22142	8.58774	4.74339	1.80287
ENSG00000268049	10.3917	-1.02152	0.431889	-2.36525	0.0180181	0.997927	chr19	58357999	58359603	+		lncRNA									24.3429	11.117	5.08403	14.9572	12.2738	15.9559	2.13404	8.0921	6.66425	4.77097	7.58942	11.7186
ENSG00000282021	14.4999	-1.00599	0.403445	-2.49349	0.0126495	0.997927	chr8	1758208	1760447	-		lncRNA									9.73715	42.2445	10.1681	20.7739	14.5054	19.1471	6.40212	7.19298	6.66425	11.4503	9.48677	16.2258

## Sheet: FABP up
GeneID	baseMean	log2FoldChange(B/A)	lfcSE	stat	pvalue	padj	chr	start	end	strand	gene_sym	gene_biotype	Description	EntrezGeneID	Cellular_Component_ID	Cellular_Component_Term	Molecular_Function_ID	Molecular_Function_Term	Biological_Process_ID	Biological_Process_Term	HOCF1	HOCF2	HOCF3	HOCF4	HOCF5	HOCF6	HOCF7H	HOCF8H	HOCF9H	HOCF10H	HOCF11H	HOCF12H
ENSG00000154545	76.0594	3.62648	0.804751	4.50634	6.59555e-06	0.201784	chrX	52184876	52192268	+	MAGED4	protein_coding	Predicted to be involved in negative regulation of transcription by RNA polymerase II. Predicted to be active in nucleus. [provided by Alliance of Genome Resources, Apr 2022]	728239	GO:0005575, GO:0005634	cellular_component, nucleus	GO:0005515	protein binding	GO:0000122, GO:0008150	negative regulation of transcription by RNA polymerase II, biological_process	13.632	10.0053	5.08403	12.4644	12.2738	14.8922	208.069	13.4868	11.1071	210.877	373.779	27.043
ENSG00000168243	1.05466	3.47959	1.5659	2.2221	0.0262767	0.997927	chr1	235547685	235650754	-	GNG4	protein_coding	Predicted to enable G-protein beta-subunit binding activity. Involved in negative regulation of cell growth. Located in extracellular exosome. [provided by Alliance of Genome Resources, Apr 2022]	2786	GO:0005834, GO:0005886, GO:0070062	heterotrimeric G-protein complex, plasma membrane, extracellular exosome	GO:0005515, GO:0031681	protein binding, G-protein beta-subunit binding	GO:0007186, GO:0008277, GO:0030308	G protein-coupled receptor signaling pathway, regulation of G protein-coupled receptor signaling pathway, negative regulation of cell growth	0	0	0	0	0	0	2.13404	1.79825	7.77496	0	0.948677	0
ENSG00000168298	1.50377	3.43026	1.23748	2.77197	0.00557183	0.997927	chr6	26156329	26157115	+	H1-4	protein_coding	Histone H1 protein binds to linker DNA between nucleosomes forming the macromolecular structure known as the chromatin fiber. Histones H1 are necessary for the condensation of nucleosome chains into higher-order structured fibers. Acts also as a regulator of individual gene transcription through chromatin remodeling, nucleosome spacing and DNA methylation (By similarity).	3008	GO:0000792, GO:0000786, GO:0005634	heterochromatin, nucleosome, nucleus	GO:0043531, GO:0016208, GO:0005524, GO:0005509, GO:0031490, GO:0032564, GO:0003690, GO:0005525, GO:0031492, GO:0003723	ADP binding, AMP binding, ATP binding, calcium ion binding, chromatin DNA binding, dATP binding, double-stranded DNA binding, GTP binding, nucleosomal DNA binding, RNA binding	GO:0030261, GO:0031936, GO:0045910, GO:0006334, GO:0016584	chromosome condensation, negative regulation of chromatin silencing, negative regulation of DNA recombination, nucleosome assembly, nucleosome positioning	0	0	0	0	1.1158	0	1.06702	2.69737	5.55354	3.81678	3.79471	0
ENSG00000231437	0.965385	3.3747	1.54937	2.17811	0.0293977	0.997927	chr1	111989770	111998842	+	LINC01750	lncRNA		643355							0	0	0	0	0	0	2.13404	3.59649	1.11071	0	4.74339	0
ENSG00000158482	0.923063	3.32271	1.55449	2.13749	0.0325583	0.997927	chr16	21376648	21386064	+	SNX29P1	unprocessed_pseudogene									0	0	0	0	0	0	1.06702	4.49561	0	1.90839	0	3.60574
ENSG00000243955	0.902886	3.27236	1.60316	2.04119	0.0412318	0.997927	chr6	52791371	52803860	-	GSTA1	protein_coding	Glutathione S-transferase that catalyzes the nucleophilic attack of the sulfur atom of glutathione on the electrophilic groups of a wide range of exogenous and endogenous compounds (Probable). Involved in the formation of glutathione conjugates of both prostaglandin A2 (PGA2) and prostaglandin J2 (PGJ2) (PubMed:9084911). It also catalyzes the isomerization of D5-androstene-3,17-dione (AD) into D4…	2938	GO:0005829, GO:0070062	cytosol, extracellular exosome	GO:0005504, GO:0004602, GO:0004364, GO:0004769	fatty acid binding, glutathione peroxidase activity, glutathione transferase activity, steroid delta-isomerase activity	GO:0030855, GO:1901687, GO:0006749, GO:0043651, GO:0006693, GO:0006805	epithelial cell differentiation, glutathione derivative biosynthetic process, glutathione metabolic process, linoleic acid metabolic process, prostaglandin metabolic process, xenobiotic metabolic process	0	0	0	0	0	0	4.26808	0	1.11071	0	0.948677	4.50717
ENSG00000108759	0.799204	3.10616	1.44295	2.15265	0.0313461	0.997927	chr17	41459513	41467386	-	KRT32	protein_coding	Keratin, type I cuticular Ha2	3882	GO:0005829, GO:0070062, GO:0005882	cytosol, extracellular exosome, intermediate filament	GO:0005198	structural molecule activity	GO:0008544	epidermis development	0	0	0	0	0	0	2.13404	0.899123	0	1.90839	2.84603	1.80287
ENSG00000280614	16.6414	3.09262	1.00751	3.06956	0.00214375	0.997927	chr21	8393419	8394341	-		lncRNA									0.973715	3.33509	9.15125	4.15479	1.1158	2.12745	3.20106	2.69737	137.728	10.4961	7.58942	17.1273
ENSG00000245468	1.64382	3.01634	1.11125	2.71437	0.00664018	0.997927	chr4	7093776	7103394	-	LINC02447	lncRNA									0.973715	0	0	0	0	1.06373	3.20106	3.59649	3.33213	2.86258	3.79471	0.901435
ENSG00000259285	1.59335	2.97519	1.2145	2.44972	0.0142966	0.997927	chr15	58065225	58071043	+	ALDH1A2-AS1	lncRNA									0	0	0	0	0	2.12745	2.13404	8.0921	1.11071	1.90839	2.84603	0.901435
ENSG00000287095	1.52066	2.87509	1.31236	2.19078	0.0284678	0.997927	chr8	132702812	132722283	+		lncRNA									0	0	1.01681	0	1.1158	0	2.13404	0	6.66425	1.90839	0	5.40861
ENSG00000243304	2.02817	2.84543	1.16858	2.43496	0.0148935	0.997927	chr5	115264669	115265464	-		processed_pseudogene									0	1.1117	0	1.66191	0	0	4.26808	4.49561	9.99638	0.954194	0.948677	0.901435
ENSG00000205670	18.063	2.79864	1.02344	2.73454	0.00624679	0.997927	chr21	34375480	34416961	+	SMIM11	protein_coding	Small integral membrane protein 11	54065	GO:0016021	integral component of membrane	GO:0003674, GO:0005515	molecular_function, protein binding	GO:0008150	biological_process	12.6583	2.22339	1.01681	2.49287	6.69478	2.12745	55.485	0	29.9891	7.63355	90.1244	6.31004
ENSG00000174576	2.01417	2.79531	1.06484	2.62511	0.0086622	0.997927	chr11	66421004	66426707	+	NPAS4	protein_coding	Transcription factor expressed in neurons of the brain that regulates the excitatory-inhibitory balance within neural circuits and is required for contextual memory in the hyppocampus (By similarity). Plays a key role in the structural and functional plasticity of neurons (By similarity). Acts as an early-response transcription factor in both excitatory and inhibitory neurons, where it induces di…	266743	GO:0000785, GO:0005634, GO:0098794, GO:0005667	chromatin, nucleus, postsynapse, transcription regulator complex	GO:0001228, GO:0000981, GO:0046982, GO:0044877, GO:0000978, GO:0000977	DNA-binding transcription activator activity, RNA polymerase II-specific, DNA-binding transcription factor activity, RNA polymerase II-specific, protein heterodimerization activity, protein-containing complex binding, RNA polymerase II cis-regulatory region sequence-specific DNA binding, RNA polymerase II transcription regulatory region sequence-specific DNA binding	GO:0030154, GO:0071386, GO:0060079, GO:0060080, GO:1904862, GO:0007612, GO:0007616, GO:0045944, GO:0048167, GO:0032228, GO:0006357, GO:0007614, GO:0035176	cell differentiation, cellular response to corticosterone stimulus, excitatory postsynaptic potential, inhibitory postsynaptic potential, inhibitory synapse assembly, learning, long-term memory, positive regulation of transcription by RNA polymerase II, regulation of synaptic plasticity, regulation of synaptic transmission, GABAergic, regulation of transcription by RNA polymerase II, short-term m…	0.973715	0	0	0	0	2.12745	2.13404	2.69737	2.22142	3.81678	5.69206	4.50717
ENSG00000236349	1.39489	2.74502	1.15959	2.36724	0.0179213	0.997927	chr12	94548241	94549536	+	SUCLG2P2	processed_pseudogene									0	0	1.01681	0	1.1158	0	2.13404	2.69737	2.22142	1.90839	4.74339	0.901435
ENSG00000278058	1.35884	2.71485	1.21733	2.23018	0.0257357	0.997927	chr16	79605802	79606605	+		lncRNA									0	0	1.01681	0	1.1158	0	0	5.39474	2.22142	1.90839	2.84603	1.80287
ENSG00000223969	1.3318	2.70411	1.25172	2.16031	0.0307485	0.997927	chr7	90590619	90597398	-	LOC124906608	lncRNA		124906608							0	0	0	0.830957	1.1158	0	0	2.69737	1.11071	4.77097	0.948677	4.50717
ENSG00000197889	1.35197	2.6773	1.21347	2.20632	0.0273617	0.997927	chr10	14959388	14988050	+	MEIG1	protein_coding	Essential for spermiogenesis.	644890	GO:0005829, GO:0002177, GO:0005634	cytosol, manchette, nucleus	GO:0005515	protein binding	GO:0034613, GO:1905198, GO:0007288	cellular protein localization, manchette assembly, sperm axoneme assembly	0	0	1.01681	0	1.1158	0	3.20106	1.79825	4.44283	0	2.84603	1.80287
ENSG00000274600	1.35946	2.67584	1.17787	2.27176	0.0231012	0.997927	chr22	21383751	21389478	+	RIMBP3B	protein_coding	Probable component of the manchette, a microtubule-based structure which plays a key role in sperm head morphogenesis during late stages of sperm development.	440804	GO:0005737, GO:0005856, GO:0005634, GO:0045202	cytoplasm, cytoskeleton, nucleus, synapse	GO:0030156	benzodiazepine receptor binding	GO:0009566, GO:0007286	fertilization, spermatid development	0	1.1117	0	0	1.1158	0	2.13404	0.899123	4.44283	2.86258	2.84603	0.901435
ENSG00000275833	0.890867	2.65184	1.28832	2.05837	0.0395546	0.997927	chr7	65764535	65768306	+		unprocessed_pseudogene									0	0	0	0.830957	0	0	2.13404	1.79825	2.22142	0.954194	0.948677	1.80287
ENSG00000205794	2.39589	2.59326	1.03083	2.51571	0.0118793	0.997927	chr4	40042917	40057199	-		transcribed_processed_pseudogene									1.94743	1.1117	0	0	0	1.06373	5.3351	7.19298	5.55354	0	4.74339	1.80287
ENSG00000235681	1.27894	2.57993	1.28539	2.00711	0.0447375	0.997927	chr19	54446830	54447047	+		processed_pseudogene									0	1.1117	0	0	0	1.06373	6.40212	0.899123	1.11071	2.86258	1.89735	0
ENSG00000159224	1.26357	2.56058	1.29343	1.97968	0.0477392	0.997927	chr17	48958554	48968596	-	GIP	protein_coding	Potent stimulator of insulin secretion and relatively poor inhibitor of gastric acid secretion.	2695	GO:0005788, GO:0005576, GO:0005615, GO:0043025, GO:0034774	endoplasmic reticulum lumen, extracellular region, extracellular space, neuronal cell body, secretory granule lumen	GO:0031767, GO:0031769, GO:0005179	gastric inhibitory polypeptide receptor binding, glucagon receptor binding, hormone activity	GO:0007189, GO:0008344, GO:0055123, GO:0031018, GO:0035640, GO:0007565, GO:0038192, GO:0060291, GO:0007613, GO:0043950, GO:0070094, GO:0010828, GO:0032024, GO:0042304, GO:0050796, GO:0010447, GO:0043200, GO:0048678, GO:0042493, GO:0009749, GO:0033993, GO:0014070, GO:0043434, GO:0010269, GO:0042594, GO:0019233, GO:0007165, GO:0070328	adenylate cyclase-activating G protein-coupled receptor signaling pathway, adult locomotory behavior, digestive system development, endocrine pancreas development, exploration behavior, female pregnancy, gastric inhibitory peptide signaling pathway, long-term synaptic potentiation, memory, positive regulation of cAMP-mediated signaling, positive regulation of glucagon secretion, positive regulati…	0	2.22339	0	0	0	0	3.20106	3.59649	3.33213	1.90839	0	0.901435
ENSG00000113924	1.24097	2.54246	1.24379	2.04411	0.0409422	0.997927	chr3	120628172	120682269	-	HGD	protein_coding	Homogentisate 1,2-dioxygenase	3081	GO:0005829, GO:0070062	cytosol, extracellular exosome	GO:0004411, GO:0046872	homogentisate 1,2-dioxygenase activity, metal ion binding	GO:0006559, GO:0006570	L-phenylalanine catabolic process, tyrosine metabolic process	0	1.1117	0	0	0	1.06373	1.06702	2.69737	3.33213	3.81678	0	1.80287
ENSG00000145491	1.19691	2.5301	1.24538	2.03158	0.0421959	0.997927	chr5	10441524	10472029	+	ROPN1L	protein_coding	Important for male fertility. With ROPN1, involved in fibrous sheath integrity and sperm motility, plays a role in PKA-dependent signaling processes required for spermatozoa capacitation.	83853	GO:0005929, GO:0005737, GO:0005576, GO:0031514	cilium, cytoplasm, extracellular region, motile cilium	GO:0042802	identical protein binding	GO:0003351, GO:0030317, GO:0001932, GO:0048240	epithelial cilium movement involved in extracellular fluid movement, flagellated sperm motility, regulation of protein phosphorylation, sperm capacitation	0.973715	0	0	0.830957	0	0	2.13404	1.79825	2.22142	0	1.89735	4.50717
ENSG00000159261	1.63685	2.47502	1.17075	2.11405	0.0345107	0.997927	chr21	36460621	36576569	-	CLDN14	protein_coding	Plays a major role in tight junction-specific obliteration of the intercellular space, through calcium-independent cell-adhesion activity.	23562	GO:0005923, GO:0005783, GO:0016021, GO:0005886	bicellular tight junction, endoplasmic reticulum, integral component of membrane, plasma membrane	GO:0042802, GO:0005198	identical protein binding, structural molecule activity	GO:0070830, GO:0016338, GO:0007155, GO:0065003	bicellular tight junction assembly, calcium-independent cell-cell adhesion via plasma membrane cell-adhesion molecules, cell adhesion, protein-containing complex assembly	0.973715	0	0	0.830957	0	1.06373	2.13404	0.899123	4.44283	0	5.69206	3.60574
ENSG00000215349	2.0663	2.35491	1.06157	2.21834	0.026532	0.997927	chr13	19304593	19305625	-	MRPL3P1	processed_pseudogene									0	1.1117	0	0.830957	2.23159	0	3.20106	2.69737	0	2.86258	2.84603	9.01435
ENSG00000279133	1.49029	2.26657	1.1527	1.96632	0.0492622	0.997927	chr17	62003700	62007518	-		TEC									0.973715	0	1.01681	0	1.1158	0	3.20106	2.69737	2.22142	2.86258	3.79471	0
ENSG00000286407	1.98383	2.22164	1.13348	1.96002	0.0499937	0.997927	chr7	158957497	158958699	-		lncRNA									0.973715	0	0	0	2.23159	1.06373	1.06702	2.69737	11.1071	2.86258	0	1.80287
ENSG00000201134	1.80795	2.17455	1.10023	1.97645	0.0481039	0.997927	chr1	151841736	151841837	-	Y_RNA	misc_RNA									0	0	1.01681	1.66191	1.1158	0	3.20106	0.899123	3.33213	5.72516	4.74339	0
ENSG00000268041	1.8742	2.16364	1.039	2.08243	0.0373028	0.997927	chr19	41907704	41928449	-	ERFL	protein_coding	ETS domain-containing transcription factor ERF-like	390937	GO:0005634	nucleus	GO:0000981, GO:0043565	DNA-binding transcription factor activity, RNA polymerase II-specific, sequence-specific DNA binding	GO:0030154, GO:0006357	cell differentiation, regulation of transcription by RNA polymerase II	0.973715	0	1.01681	0	2.23159	0	1.06702	2.69737	2.22142	7.63355	2.84603	1.80287
ENSG00000099994	4.20474	2.04569	0.703016	2.90988	0.00361573	0.997927	chr22	24181487	24189106	+	SUSD2	protein_coding	May be a cytokine receptor for C10ORF99. May be a tumor suppressor; together with C10ORF99 has a growth inhibitory effect on colon cancer cells which includes G1 cell cycle arrest (PubMed:25351403). May play a role in breast tumorigenesis (PubMed:23131994).	56241	GO:0070062, GO:0005615, GO:0016021, GO:0005886	extracellular exosome, extracellular space, integral component of membrane, plasma membrane	GO:0005515	protein binding	GO:1902807, GO:0051782	negative regulation of cell cycle G1/S phase transition, negative regulation of cell division	3.89486	0	1.01681	2.49287	1.1158	1.06373	8.53615	6.29386	4.44283	2.86258	14.2302	4.50717
ENSG00000222020	3.12247	2.02742	0.948621	2.13723	0.0325792	0.997927	chr2	239401436	239402657	+	HDAC4-AS1	lncRNA		101928111							0.973715	3.33509	0	0	1.1158	2.12745	8.53615	0	3.33213	12.4045	4.74339	0.901435
ENSG00000188316	1.99196	1.99245	0.985587	2.02159	0.0432188	0.997927	chr10	116849499	116911788	+	ENO4	protein_coding	2-phospho-D-glycerate hydro-lyase	387712	GO:0000015	phosphopyruvate hydratase complex	GO:0000287, GO:0004634	magnesium ion binding, phosphopyruvate hydratase activity	GO:0006096	glycolytic process	0	0	1.01681	2.49287	0	1.06373	3.20106	1.79825	1.11071	5.72516	5.69206	1.80287
ENSG00000274253	2.39669	1.95472	0.968843	2.01759	0.0436343	0.997927	chr15	22757835	22778741	+	LOC283683	lncRNA		283683							0	2.22339	0	2.49287	1.1158	0	2.13404	6.29386	4.44283	0	2.84603	7.21148
ENSG00000260091	2.51317	1.93304	0.913913	2.11512	0.0344195	0.997927	chr4	119409333	119410233	+		lncRNA									0.973715	0	1.01681	0	3.34739	1.06373	3.20106	5.39474	6.66425	0.954194	6.64074	0.901435
ENSG00000275178	2.72004	1.87345	0.805567	2.32563	0.0200385	0.997927	chr18	77093086	77093446	+		lncRNA									0.973715	0	1.01681	1.66191	0	3.19118	5.3351	3.59649	5.55354	3.81678	5.69206	1.80287
ENSG00000258985	3.00896	1.83205	0.835618	2.19245	0.0283471	0.997927	chr14	53036755	53038251	+		lncRNA									0.973715	2.22339	3.05042	1.66191	0	0	2.13404	9.89035	2.22142	0.954194	7.58942	5.40861
ENSG00000242428	2.26487	1.77827	0.891032	1.99574	0.0459618	0.997927	chr3	58824437	59019093	+	CFAP20DC-AS1	lncRNA		101929238							1.94743	1.1117	0	0	1.1158	2.12745	2.13404	2.69737	1.11071	6.67936	2.84603	5.40861
ENSG00000272183	3.25107	1.76559	0.745212	2.36925	0.0178243	0.997927	chr2	74501717	74502365	+		lncRNA									0.973715	2.22339	1.01681	3.32383	1.1158	0	3.20106	2.69737	6.66425	9.54194	2.84603	5.40861
ENSG00000260287	4.41206	1.75879	0.859998	2.04511	0.0408442	0.997927	chr17	36323884	36334759	+	TBC1D3G	protein_coding	Predicted to enable GTPase activator activity. Predicted to be involved in activation of GTPase activity and intracellular protein transport. Predicted to be located in plasma membrane. [provided by Alliance of Genome Resources, Apr 2022]	101060321	GO:0005886	plasma membrane	GO:0005096, GO:0005515	GTPase activator activity, protein binding	GO:0090630	activation of GTPase activity	0	0	3.05042	2.49287	4.46319	2.12745	3.20106	8.99123	1.11071	23.8548	0.948677	2.7043
ENSG00000157388	2.23862	1.74964	0.878387	1.99188	0.046384	0.997927	chr3	53328963	53813733	+	CACNA1D	protein_coding	Voltage-dependent calcium channels mediate the entry of calcium ions into excitable cells, and are also involved in a variety of calcium-dependent processes, including muscle contraction, hormone or neurotransmitter release, and gene expression. Calcium channels are multisubunit complexes composed of alpha-1, beta, alpha-2/delta, and gamma subunits. The channel activity is directed by the pore-fo…	776	GO:0005891	voltage-gated calcium channel complex	GO:0046872, GO:0005245	metal ion binding, voltage-gated calcium channel activity	GO:0034765	regulation of ion transmembrane transport	0	3.33509	1.01681	0.830957	0	1.06373	5.3351	2.69737	2.22142	3.81678	4.74339	1.80287
ENSG00000285215	3.2769	1.71278	0.744322	2.30113	0.0213845	0.997927	chr1	120963645	120977585	+		transcribed_unprocessed_pseudogene									1.94743	1.1117	4.06722	0	1.1158	1.06373	3.20106	2.69737	5.55354	2.86258	7.58942	8.11291
ENSG00000272908	5.21713	1.69507	0.627494	2.70133	0.00690633	0.997927	chr7	38326070	38329643	-		lncRNA									5.84229	2.22339	0	3.32383	0	3.19118	7.46913	9.89035	6.66425	7.63355	2.84603	13.5215
ENSG00000264350	2.48293	1.6866	0.853959	1.97504	0.0482636	0.997927	chr18	54406889	54407114	-	SNRPGP2	processed_pseudogene									1.94743	1.1117	2.03361	0.830957	0	1.06373	3.20106	5.39474	6.66425	0.954194	5.69206	0.901435
ENSG00000210127	3.51067	1.64437	0.739035	2.22502	0.0260799	0.997927	chrMT	5587	5655	-	MT-TA	Mt_tRNA		4553							2.92114	1.1117	2.03361	0.830957	2.23159	1.06373	9.60317	0	5.55354	5.72516	4.74339	6.31004
ENSG00000215630	6.3811	1.63712	0.579136	2.82682	0.00470123	0.997927	chr5	71197646	71208130	-	GUSBP9	unprocessed_pseudogene		118126072							1.94743	6.67018	1.01681	0.830957	4.46319	4.25491	5.3351	14.386	3.33213	6.67936	12.3328	15.3244
ENSG00000236780	4.18343	1.60501	0.673774	2.38211	0.0172136	0.997927	chr2	67123357	67397980	-	LINC01829	lncRNA		644838							0.973715	2.22339	2.03361	0	1.1158	6.38236	4.26808	5.39474	4.44283	4.77097	11.3841	7.21148
ENSG00000287287	2.66625	1.60474	0.792275	2.02548	0.0428183	0.997927	chr9	35491133	35491969	-		lncRNA									0.973715	1.1117	0	2.49287	1.1158	2.12745	6.40212	2.69737	1.11071	2.86258	5.69206	5.40861
ENSG00000255145	3.09367	1.58148	0.785067	2.01445	0.0439628	0.997927	chr9	99397024	99906605	-	STX17-DT	lncRNA									0.973715	0	3.05042	0	4.46319	1.06373	1.06702	7.19298	4.44283	3.81678	4.74339	6.31004
ENSG00000277806	6.29011	1.54401	0.531636	2.90425	0.00368129	0.997927	chr19	43976815	43977448	+		lncRNA									2.92114	6.67018	1.01681	3.32383	4.46319	1.06373	4.26808	12.5877	11.1071	12.4045	6.64074	9.01435
ENSG00000105613	4.34701	1.50334	0.730978	2.05661	0.039724	0.997927	chr19	12833951	12874952	+	MAST1	protein_coding	This gene is a member of the microtubule-associated serine/threonine kinase (MAST) family. The protein encoded by this gene has an N-terminal serine/threonine kinase domain followed by a postsynaptic density protein-95/discs large/zona occludens-1 (PDZ) domain. In mouse and rat, the orthologous protein associates with the cytoskeleton and can bind both beta-2-syntrophin and neuronal nitric oxide …	22983	GO:0005737, GO:0005856, GO:0005886, GO:0030424, GO:0030425, GO:0043005, GO:0043025	cytoplasm, cytoskeleton, plasma membrane, axon, dendrite, neuron projection, neuronal cell body	GO:0005524, GO:0000287, GO:0004674	ATP binding, magnesium ion binding, protein serine/threonine kinase activity	GO:0007010, GO:0035556	cytoskeleton organization, intracellular signal transduction	0	7.78188	3.05042	0.830957	1.1158	1.06373	7.46913	2.69737	5.55354	3.81678	15.1788	3.60574
ENSG00000259367	3.68983	1.47167	0.659493	2.23152	0.0256466	0.997927	chr15	85619623	85670948	-	AKAP13-AS1	lncRNA									3.89486	1.1117	2.03361	3.32383	1.1158	0	4.26808	5.39474	4.44283	8.58774	3.79471	6.31004
ENSG00000234775	3.7156	1.4392	0.679947	2.11664	0.0342908	0.997927	chr1	203115468	203128367	-		lncRNA									2.92114	1.1117	2.03361	1.66191	1.1158	3.19118	1.06702	6.29386	4.44283	11.4503	5.69206	3.60574
ENSG00000183307	3.17997	1.43204	0.708199	2.02208	0.0431676	0.997927	chr22	17116297	17121367	-	TMEM121B	protein_coding	Transmembrane protein 121B	27439							0.973715	1.1117	1.01681	0.830957	2.23159	4.25491	8.53615	3.59649	4.44283	2.86258	3.79471	4.50717
ENSG00000266501	6.7494	1.39576	0.545863	2.55698	0.0105584	0.997927	chr17	73067870	73068288	-	ATG12P1	processed_pseudogene									5.84229	1.1117	5.08403	1.66191	2.23159	6.38236	4.26808	5.39474	13.3285	19.0839	7.58942	9.01435
ENSG00000240032	5.00193	1.33577	0.600661	2.22384	0.0261592	0.997927	chr3	146066344	146069185	-	LNCSRLR	lncRNA		109729161							0.973715	3.33509	2.03361	4.15479	1.1158	5.31864	14.9383	8.99123	3.33213	5.72516	3.79471	6.31004
ENSG00000250539	5.65798	1.21986	0.578194	2.10978	0.034877	0.997927	chr5	123400922	123402344	-	KRT8P33	processed_pseudogene		100418737							1.94743	3.33509	1.01681	3.32383	3.34739	7.44609	11.7372	3.59649	7.77496	14.3129	2.84603	7.21148
ENSG00000224020	5.41469	1.21454	0.569727	2.13179	0.0330244	0.997927	chr9	124658412	124698635	+	MIR181A2HG	lncRNA		100379345							0.973715	3.33509	1.01681	7.47862	1.1158	5.31864	7.46913	8.99123	7.77496	10.4961	3.79471	7.21148
ENSG00000259347	4.72595	1.21367	0.585146	2.07413	0.0380671	0.997927	chr15	66984103	67065268	-	SMAD3-DT	lncRNA									5.84229	1.1117	3.05042	1.66191	2.23159	3.19118	6.40212	9.89035	4.44283	9.54194	6.64074	2.7043
ENSG00000137261	4.80521	1.19506	0.592304	2.01764	0.0436287	0.997927	chr6	24544104	24646191	-	KIAA0319	protein_coding	This gene encodes a transmembrane protein that contains a large extracellular domain with multiple polycystic kidney disease (PKD) domains. The encoded protein may play a role in the development of the cerebral cortex by regulating neuronal migration and cell adhesion. Single nucleotide polymorphisms in this gene are associated with dyslexia. Alternatively spliced transcript variants encoding mul…	9856	GO:0016021, GO:0043231	integral component of membrane, intracellular membrane-bounded organelle	GO:0005515	protein binding	GO:0001764, GO:0001764, GO:0010996, GO:0030517, GO:0033555, GO:0048692, GO:0060391, GO:0060391, GO:2000171	neuron migration, neuron migration, response to auditory stimulus, negative regulation of axon extension, multicellular organismal response to stress, negative regulation of axon extension involved in regeneration, positive regulation of SMAD protein signal transduction, positive regulation of SMAD protein signal transduction, negative regulation of dendrite development	3.89486	6.67018	2.03361	1.66191	2.23159	1.06373	6.40212	5.39474	13.3285	6.67936	3.79471	4.50717
ENSG00000260855	4.23624	1.19004	0.601097	1.97978	0.0477277	0.997927	chr1	246772301	246775772	+		lncRNA									1.94743	4.44679	2.03361	0.830957	2.23159	4.25491	6.40212	7.19298	5.55354	8.58774	2.84603	4.50717
ENSG00000278396	4.98862	1.17961	0.569625	2.07086	0.038372	0.997927	chr14	93334528	93335057	+		lncRNA									1.94743	2.22339	3.05042	2.49287	2.23159	6.38236	11.7372	3.59649	5.55354	10.4961	4.74339	5.40861
ENSG00000284060	7.47907	1.15492	0.527243	2.19048	0.0284892	0.997927	chr22	21002895	21009453	-		transcribed_unprocessed_pseudogene									5.84229	6.67018	4.06722	0.830957	5.57898	5.31864	3.20106	22.4781	6.66425	11.4503	10.4355	7.21148
ENSG00000230393	7.58757	1.11368	0.474849	2.34534	0.0190097	0.997927	chr2	100104919	100107504	+		lncRNA									4.86857	7.78188	5.08403	2.49287	4.46319	4.25491	19.2063	8.99123	8.88567	3.81678	9.48677	11.7186
ENSG00000251144	5.96424	1.10716	0.553818	1.99915	0.0455925	0.997927	chr5	174820027	174826324	+		lncRNA									1.94743	7.78188	6.10083	0.830957	2.23159	4.25491	3.20106	9.89035	4.44283	9.54194	12.3328	9.01435
ENSG00000274859	13.7226	1.10176	0.370105	2.97688	0.00291202	0.997927	chr12	118066398	118066725	+		lncRNA									9.73715	4.44679	6.10083	4.15479	11.158	17.0196	23.4744	17.9825	18.882	18.1297	22.7683	10.8172
