# Supplementary material for: FABP4 Is an Indispensable Factor for Regulating Cellular Metabolic Functions of the Human Retinal Choroid
Source: Bioengineering (Basel). 2024 Jun 7;11(6):584. doi: 10.3390/bioengineering11060584 (PMC11200562; doi:10.3390/bioengineering11060584)
Supplement: Supplementary file 1 [file bioengineering-11-00584-s001.zip › Supplemental/S1primer.xlsx]

## Sheet: Sheet1
Supplementary Table S1. Primers used in the present study.
		Sequence	Exon Location	RefSeqNumber
FABP4	Probe	5’-/56-FAM/CAGGAAAGT/ZEN/GGCTGGCATGGC/3IABkFQ/-3’	1-2	NM_001442
	Primer2	5’-ACTTGTCTCCAGTGAAAACTTTG-3’
	Primer1	5’-ATCACATCCCCATTCACACT-3’
